# Supplementary material for: Natural Deep Eutectic Solvent-Based Matrix Solid Phase Dispersion (MSPD) Extraction for Determination of Bioactive Compounds from Sandy Everlasting (Helichrysum arenarium L.): A Case of Stability Study
Source: Plants (Basel). 2022 Dec 11;11(24):3468. doi: 10.3390/plants11243468 (PMC9782231; doi:10.3390/plants11243468)
Supplement: Supplementary file 1 [file plants-11-03468-s001.zip]

Archive with 1 entries (1 files):
- plants-2059293-supplementary.pdf
